# Supplementary material for: Expanding the COL4A4 variant spectrum: genotype-phenotype correlation in 19 Chinese children using updated Alport kidney disease classification
Source: Ren Fail. 2025 Oct 14;47(1):2570072. doi: 10.1080/0886022X.2025.2570072 (PMC12523472; doi:10.1080/0886022X.2025.2570072)
Supplement: Supplementary Table1.xlsx [file IRNF_A_2570072_SM8038.xlsx]

## Sheet: S-Table1
Supplementary Table1. Splicing prediction of COL4A4 variants.
Pt. No.	Genetic Variant (cDNA; protein)	Variant Classification	HSF Pro	SpliceAI (DS_AL/DS_DL/DS_AG/DS_DG; Pangolin-L/Pangolin-G)
2	c.2317_2318del (p.R773Gfs*14)	Frameshift	Potential alteration of splicing.	0/0/0/0.01; 0.07/0.01
3	c.1785del (p.D597Ifs*56)	Frameshift	Significant alteration of ESE / ESS motifs ratio (-2).	0/0/0/0; 0.05/0.01
9	c.3506-3_3527del (p.?)	Frameshift	Activation of a cryptic Donor/Acceptor site. Potential alteration of splicing.	0.98/0.77/0.02/0.07; 0.91/0.01
14	c.711_726del (p.V238Efs*18)	Frameshift	Significant alteration of ESE / ESS motifs ratio (-26).	0.21/0.07/0/0.04; 0.30/0.01
18	c.1623+100_1623+102del (p.?)	Intron	Activation of a cryptic Acceptor site. Potential alteration of splicing.	0.04/0/0.01/0.02; 0.05/0.01
19	c.489+34T>G (p.?)	Intron	No significant impact on splicing signals.	0/0.41/0.01/0.90; 0.46/0.74
	c.1988-68A>C (p.(=))	Intron	No significant impact on splicing signals.	0/0/0/0; 0/0
