# Supplementary material for: Expanding the COL4A4 variant spectrum: genotype-phenotype correlation in 19 Chinese children using updated Alport kidney disease classification
Source: Ren Fail. 2025 Oct 14;47(1):2570072. doi: 10.1080/0886022X.2025.2570072 (PMC12523472; doi:10.1080/0886022X.2025.2570072)
Supplement: Supplementary Table3.xlsx [file IRNF_A_2570072_SM8037.xlsx]

## Sheet: Sheet1
Supplementary Table3. Comparison of the sites and clinical manifestations between the new variants and the reported pathogenic COL4A4 variants.
Gnetic change	Protein change	Domain	Zygosity	pubmed PMID	Clinical presentation	Identifiers in Clinvar	Type
c.1785del	p.D597Ifs	Triple-helical region	Het	-	Microscopic hematuria	-	Frameshift
c.290G>A	p.R97H	Triple-helical region	Het	-	Microscopic hematuria	-	Missense
c.1939C>G	p.P647A	Triple-helical region	Het	-	Microscopic hematuria, proteinuria	-	Missense
c.3506-3_3527del	/	/	Het	-	Gross hematuria	-	Frameshift
c.4271G>C	p.G1424A	Triple-helical region	Het	-	Microscopic hematuria	-	Missense
c.711_726del	p.V238Efs	Triple-helical region	Het	-	Microscopic hematuria	-	Frameshift
c.959G>T	p.G320V	Triple-helical region	Homo	-	Microscopic hematuria, proteinuria	-	Missense
c.1623+100_1623+102del	/	/	Comp het	-	Gross hematuria, proteinuria, edema	-	Intron
c.489+34T>G	/	/	Comp het	-	Microscopic hematuria	-	Intron
c.1988-68A>C	/	/	Comp het	-	Microscopic hematuria	-	Intron
c.4953G>A	p.Trp1651Ter	Collagen IV NC1	Comp het	PMID: 35369551	Alport syndrome	VCV001075428	Nonsense
c.4787G>A	p.Trp1596Ter	Collagen IV NC1	Het	PMID: 36685964	Hematuria, proteinuria, Alport syndrome, cough	VCV001350377	Nonsense
c.4720C>T	p.Gln1574Ter	Collagen IV NC1	Comp het	PMID: 35419377	Alport syndrome, proteinuria	VCV001342006	Nonsense
c.4684del	p.Tyr1562fs	Collagen IV NC1	Homo	PMID: 3547826	Microscopic hematuria	VCV000992428	Frameshift
c.4599T>G	p.Tyr1533Ter	Collagen IV NC1	Het	PMID: 31312213	Microscopic hematuria, proteinuria, irregular thickening and splitting in the glomerular basement membrane	VCV000557279	Nonsense
c.4508del	p.His1503fs	Collagen IV NC1	Comp het	PMID: 33532864	High-tone hearing loss, microscopic hematuria, proteinuria(30 y), high blood pressure, proliferative mesangial GN (LM), CKD G3 (57 y)	VCV000974380	Frameshift
c.4503dup	p.Ala1502fs	Collagen IV NC1	Het	PMID: 31922066	CKD 3	VCV001344701	Frameshift
c.4426C>T	p.Gln1476Ter	Collagen IV NC1	Comp het	PMID: 33532864	Microscopic hematuria, proteinuria (5y), mesangial GN (LM) abnormal α3 and α5 collagen	VCV000974379	Nonsense
c.4129C>T	p.Arg1377Ter	Triple-helical region	Het	PMID: 9792860	Microscopic and episodes of macroscopic hematuria	VCV000017407	Nonsense
c.3967C>T	p.Gln1323Ter	Triple-helical region	Het	PMID: 35064937	Not available	VCV000557447	Nonsense
c.3704del	p.Pro1235fs	Triple-helical region	Het	PMID: 31922066	CKD 4	VCV000964465	Frameshift
c.3601G>A	p.Gly1201Ser	Triple-helical region	Homo	PMID: 7987396	CKD	VCV000017404	Missense
c.3289+1G>A	/	/	Het	PMID: 17396119	Hematuria	VCV002734406	Splice donor variant
c.3222dup	p.Gly1075fs	Triple-helical region	Het	PMID: 11961012	Hematuria	VCV000017410	Frameshift
c.3052G>C	p.Gly1018Arg	Triple-helical region	Het	PMID: 28780565	Not available	VCV003376678	Missense
c.3022G>A	p.Gly1008Arg	Triple-helical region	Het	PMID: 26809805	Proteinuria, hearing loss, end-stage renal disease	VCV000552195	Missense
c.2908C>T	p.Gln970Ter	Triple-helical region	complex inheritance patterns	PMID: 33532864	Microscopic hematuria, proteinuria, FSGS, CKD G3 (27 y), myopia (14 y), bilateral high-tone sensorineural hearing loss (22 y), astigmatism (22 y) and occasional edemas	VCV000974516	Nonsense
c.2878G>C	p.Gly960Arg	Triple-helical region	Het	PMID: 11961012	Hematuria	VCV000017411	Missense
c.2744del	p.Gly915fs	Triple-helical region	Het	PMID: 12325029	Hematuria	VCV003383909	Frameshift
c.2638del	p.Ala880fs	Triple-helical region	Homo/Comp het	PMID: 24052634	Renal failure/(homo)hearing loss and characteristic eye signs	VCV000550471	Frameshift
c.2617G>A	p.Gly873Arg	Triple-helical region	Het	-	Multiple renal cysts	VCV000970165	Missense
c.2590G>A	p.Gly864Arg	Triple-helical region	Het	PMID: 16338941	Alport syndrome	VCV000550588	Missense
c.2529_2537delinsAT	p.Tyr844fs	Triple-helical region	Homo	PMID: 38993907	CKD 4, FSGS	VCV003356957	Frameshift
c.2510G>C	p.Gly837Ala	Triple-helical region	Het	PMID: 24633401	Glomerulonephritis, hematuria, proteinuria	VCV000553903	Missense
c.2385del	/	/	Het	PMID: 14582039	Hematuria	VCV000951931	Splice acceptor variant
c.2383G>A	p.Gly795Arg	Triple-helical region	Het	PMID: 31922066	CKD 1	VCV001344700	Missense
c.2377del	p.Ala793fs	Triple-helical region	Het	PMID: 32939031	TBMN	VCV000975097	Frameshift
c.2279dup	p.Asp761fs	Triple-helical region	Homo	PMID: 16338941	Renal transplant(16 y), hearing loss(46 y)	VCV000555669	Frameshift
c.2219dup	p.Val741fs	Triple-helical region	Homo	PMID: 25307543	Hematuria, proteinuria	VCV000817981	Frameshift
c.2084G>A	p.Gly695Asp	Triple-helical region	Het	PMID: 24633401	Alport syndrome (renal biopsy indicated basket-weave changes)	VCV000557759	Missense
c.2029G>A	p.Gly677Ser	Triple-helical region	Het	PMID: 33159707	Hematuria, proteinuria, FSGS, CKD	VCV001456812	Missense
c.1856G>A	p.Gly619Asp	Triple-helical region	Het	PMID: 27469977	Hematuria, proteinuria, FSGS, CKD	VCV001458417	Missense
c.1715G>C	p.Gly572Ala	Triple-helical region	Homo/Comp het	PMID: 28542346,36699462	Alport syndrome	VCV000556844	Missense
c.1580del	p.Gly527fs	Triple-helical region	Het	PMID: 19129241	Alport syndrome	VCV000870358	Frameshift
c.1579G>T	p.Gly527Cys	Triple-helical region	Het	PMID: 19129241	Hematuria, proteinuria, Alport syndrome (Renal biopsy indicated thinning, thickening, splitting changes)	VCV000554661	Missense
c.1459+1G>A	/	Triple-helical region	Het	PMID: 26833262	Hematuria, proteinuria, TBMN	VCV002444225	Splice donor variant
c.1405G>T	p.Gly469Ter	Triple-helical region	Het	PMID: 15954103	Alport syndrome	VCV000553870	Nonsense
c.1396G>A	p.Gly466Arg	Triple-helical region	Het	PMID: 26809805, 29801666	Alport syndrome/TBMN	VCV000447180	Missense
c.1321_1369+3del	/	/	Het	-	Alport syndrome	VCV000242441	Splice donor variant
c.1323_1340del	p.Pro444_Leu449del	Triple-helical region	Het	PubMed: 33532864	Hematuria, CKD 1	VCV000552183	Inframe_deletion
c.1223G>A	p.Gly408Glu	Triple-helical region	Het	PMID: 34993602	Alport syndrome	VCV000562349	Missense
c.1099+1G>T	/	/	Het	-	Hematuria	VCV001333430	Splice donor variant
c.1045C>T	p.Arg349Ter	Triple-helical region	Homo	PMID: 34964757, 35497790	Alport syndrome	VCV000447178	Nonsense
c.853G>A	p.Gly285Arg	Triple-helical region	Het	-	Hematuria, proteinuria	VCV001699943	Missense
c.827G>C	p.Gly276Ala	Triple-helical region	Het	PMID: 28704582	Alport syndrome	VCV002720168	Missense
c.755G>A	p.Gly252Asp	Triple-helical region	Het	PMID: 29801666	Alport syndrome	VCV000870369	Missense
c.755G>T	p.Gly252Val	Triple-helical region	Het	PMID: 31308072, 31328266	Alport syndrome/TBMN	VCV000635513	Missense
c.735+2T>C	/	/	Homo/Het	-	Hematuria, proteinuria/ hearing loss	VCV000974385	Splice donor variant
c.735G>A	p.Pro245=	/	Comp het	PMID: 31934206	Hematuria, proteinuria, renal dysfunction and sensorineural deafness	VCV000599163	Synonymous variant
c.567_568del	p.Asp191fs	Triple-helical region	Het	PMID: 25307543	Hematuria, proteinuria, risk of progression to ESRD	VCV003063841	Frameshift
c.446G>T	p.Gly149Val	Triple-helical region	Het		Hematuria, proteinuria	VCV000369941	Missense
c.193-2A>C	/	/	Het	PMID: 31686460	Alport syndrome	VCV001067311	Splice acceptor variant
c.165C>A	p.Cys55Ter	7S domain	Het	-	Hematuria, proteinuria, sensorineural hearing loss disorder	VCV001683494	Nonsense
CKD, chronic kidney disease; FSGS, focal segmental glomerulosclerosis; Het, heterozygous; Homo, homozygous; Comp het, compound heterozygous; ESRD, end stage renal disease; TBMN, thin-basement membrane nephropathy.
