# Supplementary material for: Expanding the COL4A4 variant spectrum: genotype-phenotype correlation in 19 Chinese children using updated Alport kidney disease classification
Source: Ren Fail. 2025 Oct 14;47(1):2570072. doi: 10.1080/0886022X.2025.2570072 (PMC12523472; doi:10.1080/0886022X.2025.2570072)
Supplement: Supplementary Table2.xlsx [file IRNF_A_2570072_SM8035.xlsx]

## Sheet: Supplementary Table2
Supplementary Table2. The ACMG classification criteria for the variants.
Pt. No.	Genetic Variant (cDNA; protein)	ACMG class	Reported/Novel	criteria
1	c.2752G>A (p.G918R)	P	Reported	PVS1+PM1+PM2_Supporting+PP4
2	c.2317_2318del (p.R773Gfs*14)	LP	Reported	PVS1+PM2+PP4
3	c.1785del (p.D597Ifs*56)	LP	Novel	PVS1+PM2+PP4
4	c.4599T>G (p.Y1533*)	P	Reported	PVS1+PM2+PP1+PP4
5	c.290G>A (p.R97H)	VUS	Novel	PM2_Supporting
6	c.4550T>G (p.F1517C)	VUS	Reported	PM2+PP1
7	c.1939C>G (p.P647A)	VUS	Novel	PM2
8	c.4063G>A (p.G1355R)	LP	Reported	PM1_Strong+PM2+PP1+PP3+PP4
9	c.3506-3_3527del (p.?)	VUS	Novel	PM2
10	c.4271G>C (p.G1424A)	LP	Novel	PM1_Strong+PM2+PP1+PP3
11	c.4599T>G (p.Y1533*)	P	Reported	PVS1+PM2+PP1+PP4
12	c.1939C>G (p.P647A)	VUS	Novel	PM2
13	c.1805G>A (p.G602E)	LP	Reported	PM1+PM2+PP3
14	c.711_726del (p.V238Efs*18)	P	Novel	PVS1+PM2+PP4
15	c.4599T>G (p.Y1533*)	P	Reported	PVS1+PM2+PP1+PP4
16	c.959G>T (p.G320V)	LP	Novel	PM1+PM2_Supporting+PM3_Supporting+PP3+PP4
17	c.4599T>G (p.Y1533*)	P	Reported	PVS1+PM2+PP1+PP4
18	c.2447G>A (p.G816E)	VUS	Reported	PM1+PM2_Supporting+PP3
	c.1623+100_1623+102del (p.?)	VUS	Novel	PM2
19	c.489+34T>G (p.?)	VUS	Novel	PM2
	c.1988-68A>C (p.(=))	VUS	Novel	PM2
